# Supplementary material for: Depth Echolocation Learnt by Novice Sighted People
Source: PLoS One. 2016 Jun 3;11(6):e0156654. doi: 10.1371/journal.pone.0156654 (PMC4892586; doi:10.1371/journal.pone.0156654)
Supplement: S1 File — (XLSX) [file pone.0156654.s001.xlsx]

## Sheet: Normal Room
Percentage of Correct Responces
Training Session			risp. Corr	%			risp. Corr	%			risp. Corr	%			risp. Corr	%			risp. Corr	%			risp. Corr	%			risp. Corr	%			risp. Corr	%			risp. Corr	%
	GP	30cm	3	25	ADA23T	30cm	12	100	LA21F	30cm	2	16.6667	MC24T	30cm	8	66.6667	FM27I	30cm	6	50	SB26T	30cm	6	50	LP24F	30cm	2	16.6667	VP21	30cm	8	66.6667	CN32I	30cm	2	16.6667
		60cm	5	41.6667		60cm	7	58.3333		60cm	6	50		60cm	9	75		60cm	8	66.6667		60cm	6	50		60cm	6	50		60cm	4	33.3333		60cm	5	41.6667
		90cm	7	58.3333		90cm	7	58.3333		90cm	8	66.6667		90cm	10	83.3333		90cm	5	41.6667		90cm	6	50		90cm	5	41.6667		90cm	3	25		90cm	4	33.3333
		120cm	3	25		120cm	6	50		120cm	6	50		120cm	8	66.6667		120cm	6	50		120cm	4	33.3333		120cm	6	50		120cm	4	33.3333		120cm	3	25
		150cm	2	16.6667		150cm	6	50		150cm	7	58.3333		150cm	5	41.6667		150cm	7	58.3333		150cm	5	41.6667		150cm	3	25		150cm	2	16.6667		150cm	3	25
First Experimental Session			risp. Corr	%			risp. Corr	%			risp. Corr	%			risp. Corr	%			risp. Corr	%			risp. Corr	%			risp. Corr	%			risp. Corr	%	CN32I		risp. Corr	%
	GP	30cm	10	83.3333	ADA23T	30cm	11	91.6667	LA21F	30cm	10	83.3333	MC24T	30cm	10	83.3333	FM27I	30cm	7	58.3333	SB26T	30cm	12	100	LP24F	30cm	5	41.6667	VP21	30cm	11	91.6667		30cm	3	25
		60cm	9	75		60cm	10	83.3333		60cm	12	100		60cm	8	66.6667		60cm	10	83.3333		60cm	10	83.3333		60cm	9	75		60cm	6	50		60cm	3	25
		90cm	3	25		90cm	3	25		90cm	12	100		90cm	10	83.3333		90cm	8	66.6667		90cm	9	75		90cm	6	50		90cm	5	41.6667		90cm	4	33.3333
		120cm	4	33.3333		120cm	4	33.3333		120cm	10	83.3333		120cm	5	41.6667		120cm	6	50		120cm	5	41.6667		120cm	2	16.6667		120cm	2	16.6667		120cm	4	33.3333
		150cm	4	33.3333		150cm	9	75		150cm	7	58.3333		150cm	4	33.3333		150cm	8	66.6667		150cm	4	33.3333		150cm	0	0		150cm	1	8.33333		150cm	5	41.6667
Second Experimental Session			risp. Corr	%							risp. Corr	%			risp. Corr	%			risp. Corr	%			risp. Corr	%			risp. Corr	%			risp. Corr	%	CN32I		risp. Corr	%
	GP	30cm	10	83.3333	ADA23T	30cm	11	91.6667	LA21F	30cm	12	100	MC24T	30cm	9	75	FM27I	30cm	12	100	SB26T	30cm	11	91.6667	LP24F	30cm	1	8.33333	VP21	30cm	10	83.3333		30cm	1	8.33333
		60cm	10	83.3333		60cm	10	83.3333		60cm	12	100		60cm	10	83.3333		60cm	9	75		60cm	12	100		60cm	5	41.6667		60cm	6	50		60cm	9	75
		90cm	9	75		90cm	9	75		90cm	8	66.6667		90cm	10	83.3333		90cm	10	83.3333		90cm	9	75		90cm	6	50		90cm	3	25		90cm	6	50
		120cm	8	66.6667		120cm	5	41.6667		120cm	11	91.6667		120cm	6	50		120cm	9	75		120cm	5	41.6667		120cm	5	41.6667		120cm	4	33.3333		120cm	4	33.3333
		150cm	8	66.6667		150cm	12	100		150cm	11	91.6667		150cm	7	58.3333		150cm	11	91.6667		150cm	9	75		150cm	0	0		150cm	2	16.6667		150cm	5	41.6667
JND (sd) and PSE (mean) per depth
Training Session
	ADA23T	150	mean	0,75	0,2787	LA21F	150	mean	0.75	0.3286	MC24T	150	mean	0.5833	0.1486	GP	150	mean	1.33	0.2843	FM27I	150	mean	0.33333	0.188	SB26T	150	mean	1.0833	0.358	LP24F	150	mean	1.667	0.3957	VP21	150	mean	1.9167	0.358	CN32I	150	mean	1.9167	0.4345
			sd	0,9653	0,3973			sd	1.1382	0.5524			sd	0.5149	0.1131			sd	0.9847	0.4135			sd	0.6513	0.1809			sd	1.2401	0.6558			sd	1.3707	0.8011			sd	1.2401	0.6558			sd	1.505	0.9659
		120	mean	0,5833	0,1930		120	mean	0.75	0.2787		120	mean	0.333	0.1421		120	mean	1.25	0.3046		120	mean	0.5	0.1508		120	mean	0.75	0.1794		120	mean	0.75	0.25		120	mean	1.3333	0.3098		120	mean	1.5	0.3589
			sd	0,6686	0,1906			sd	0.9653	0.3973			sd	0.4924	0.1034			sd	1.055	0.4749			sd	0.5222	0.1163			sd	0.6216	0.1647			sd	0.866	0.3198			sd	1.0731	0.491			sd	1.2432	0.659
		90	mean	0,4167	0,1486		90	mean	0.4167	0.193		90	mean	0.1667	0.1124		90	mean	0.4167	0.1486		90	mean	0.6667	0.1880		90	mean	0.6667	0.2247		90	mean	0.75	0.2176		90	mean	0.9167	0.193		90	mean	0.9167	0.2289
			sd	0,5149	0,1131			sd	0.6686	0.1906			sd	0.3892	0.0646			sd	0.5149	0.1131			sd	0.5613	0.1809			sd	0.7785	0.2584			sd	0.7538	0.2423			sd	0.6686	0.1906			sd	0.793	0.2681
		60	mean	0,5833	0,2599		60	mean	0.5833	0.19		60	mean	0.4167	0.2599		60	mean	0.9167	0.2876		60	mean	0.3333	0.1421		60	mean	0.75	0.2787		60	mean	0.5	0.1508		60	mean	1.25	0.3046		60	mean	0.9167	0.2876
			sd	0,9003	0,3456			sd	0.6686	0.1906			sd	0.9003	0.3456			sd	0.9962	0.4232			sd	0.4924	0.1034			sd	0.9653	0.3973			sd	0.5222	0.1163			sd	1.0553	0.4749			sd	0.9962	0.4232
		30	mean	0	0		30	mean	1.25	0.2176		30	mean	0.4167	0.1193		30	mean	0.833	0.1667		30	mean	0.9167	0.3786		30	mean	1.1667	0.4051		30	mean	1.3333	0.3098		30	mean	0.4167	0.193		30	mean	2.0833	0.4345
			sd	0	0			sd	0.7538	0.2423			sd	0.6686	0.1906			sd	0.5774	0.1421			sd	1.3114	0.7333			sd	1.4035	0.8399			sd	1.0731	0.491			sd	0.6686	0.1906			sd	1.505	0.9659
First Experimental Session
	ADA23T	150	mean	0,4167	0,2499	LA21F	150	mean	0.8333	0.3445	MC24T	150	mean	0.6667	0.1421	GP	150	mean	1.25	0.3286	FM27I	150	mean	0.3333	0.1421	SB26T	150	mean	1	0.3015	LP24F	150	mean	1.9167	0.2599	VP21	150	mean	2.0833	0.3362	CN32I	150	mean	1.25	0.39117
			sd	0,9003	0,3456			sd	1.1934	0.6073			sd	0.4924	0.1034			sd	1.1382	0.5524			sd	0.4924	0.1034			sd	1.0445	0.4652			sd	0.9003	0.3456			sd	1.1645	0.5782			sd	1.3568	0.785
		120	mean	0,6667	0,1421		120	mean	0.1667	0.1124		120	mean	0.5833	0.1486		120	mean	0.8333	0.241		120	mean	0.5	0.1508		120	mean	0.6667	0.188		120	mean	1.667	0.2706		120	mean	1.5833	0.2599		120	mean	1.25	0.3286
			sd	0,4924	0,1034			sd	0.3892	0.0646			sd	0.5149	0.1131			sd	0.8348	0.2972			sd	0.5222	0.1163			sd	0.6513	0.1809			sd	0.9374	0.3747			sd	0.9003	0.3456			sd	1.1382	0.5524
		90	mean	0,75	0,1306		90	mean	0	0		90	mean	0.25	0.1306		90	mean	0.6667	0.1421		90	mean	0.3333	0.1421		90	mean	0.25	0.1306		90	mean	0.5833	0.193		90	mean	0.6667	0.188		90	mean	1	0.2462
			sd	0,4523	0,0872			sd	0	0			sd	0.4523	0.0872			sd	0.4924	0.1034			sd	0.4924	0.1034			sd	0.4523	0.0872			sd	0.6686	0.1906			sd	0.6513	0.1809			sd	0.8528	0.3101
		60	mean	0,25	0,1794		60	mean	0	0		60	mean	0.3333	0.1421		60	mean	0.25	0.1306		60	mean	0.1667	0.1124		60	mean	0.25	0.1306		60	mean	0.3333	0.188		60	mean	0.6667	0.2247		60	mean	1.3333	0.3098
			sd	0,6216	0,1647			sd	0	0			sd	0.4924	0.1034			sd	0.4523	0.0872			sd	0.3892	0.0646			sd	0.4523	0.0872			sd	0.6513	0.1809			sd	0.7785	0.2584			sd	1.0731	0.491
		30	mean	0,0833	0,0833		30	mean	0.1667	0.1124		30	mean	0.1667	0.1124		30	mean	0.1667	0.1124		30	mean	0.4167	0.1486		30	mean	0	0		30	mean	1.1667	0.3445		30	mean	0.0833	0.0833		30	mean	1.5833	0.3786
			sd	0,2887	0,355			sd	0.3892	0.0646			sd	0.3892	0.0646			sd	0.3892	0.0646			sd	0.5149	0.1131			sd	0	0			sd	1.1934	0.6073			sd	0.2887	0.0355			sd	1.3114	0.7333
Second Experimental Session
	ADA23T	150	mean	0	0	LA21F	150	mean	0.1667	0.1667	MC24T	150	mean	0.4167	0.1486	GP	150	mean	0.5	0.2611	FM27I	150	mean	0.0833	0.0833	SB26T	150	mean	0.25	0.1306	LP24F	150	mean	1.8333	0.1667	VP21	150	mean	1.667	0.3098	CN32I	150	mean	0.75	0.2176
			sd	0	0			sd	0.5574	0.1421			sd	0.5149	0.1131			sd	0.9045	0.3489			sd	0.2887	0.0355			sd	0.4523	0.0872			sd	0.5774	0.1421			sd	1.0731	0.491			sd	0.7538	0.2423
		120	mean	0.6667	0.188		120	mean	0.5	0.3371		120	mean	0.5	0.1508		120	mean	0.3333	0.1421		120	mean	0.25	0.1306		120	mean	0.5833	0.1486		120	mean	0.75	0.2176		120	mean	0.8333	0.2072		120	mean	0.6667	0.1421
			sd	0.6513	0.1809			sd	0.1677	0.5815			sd	0.5222	0.1163			sd	0.4924	0.1034			sd	0.4523	0.0872			sd	0.5149	0.1131			sd	0.7538	0.2423			sd	0.7177	0.2197			sd	0.4924	0.1034
		90	mean	0.25	0.1306		90	mean	0.1	0.1		90	mean	0.1667	0.1124		90	mean	0.25	0.1306		90	mean	0.1667	0.1124		90	mean	0.25	0.1306		90	mean	0.75	0.2787		90	mean	1	0.2132		90	mean	0.75	0.25
			sd	0.4523	0.0872			sd	0.3162	0.0471			sd	0.3892	0.0646			sd	0.4523	0.0872			sd	0.3892	0.0646			sd	0.4523	0.0872			sd	0.9653	0.3973			sd	0.7385	0.2326			sd	0.866	0.3198
		60	mean	0.1667	0.1124		60	mean	0	0		60	mean	0.1667	0.1124		60	mean	0.1667	0.1124		60	mean	0.25	0.1306		60	mean	0	0		60	mean	0.9167	0.2599		60	mean	0.75	0.2176		60	mean	0.4167	0.2289
			sd	0.3892	0.0646			sd	0	0			sd	0.3892	0.0646			sd	0.3892	0.0646			sd	0.4523	0.0872			sd	0	0			sd	0.9003	0.3456			sd	0.7538	0.2423			sd	0.793	0.2681
		30	mean	0.0833	0.0833		30	mean	0	0		30	mean	0.333	0.188		30	mean	0.1667	0.1124		30	mean	0	0		30	mean	0.0833	0.0833		30	mean	1.5	0.3138		30	mean	0.1667	0.1124		30	mean	2.25	0.3509
			sd	0.2887	0.0355			sd	0	0			sd	0.6513	0.1809			sd	0.3892	0.0646			sd	0	0			sd	0.2887	0.0355			sd	1.0871	0.5039			sd	0.3892	0.0646			sd	1.2154	0.6299
JND (sd) and PSE (mean) in cm
Training Session
	ADA23T	150	mean	22.5	8.361	LA21F	150	mean	22.5	9.858	MC24T	150	mean	17.499	4.458	GP	150	mean	39.9	8.529	FM27I	150	mean	9.9999	5.64	SB26T	150	mean	32.499	10.74	LP24F	150	mean	50.01	11.871	VP21	150	mean	57.501	10.74	CN32I	150	mean	57.501	13.035
			sd	28.959	11.919			sd	34.146	16.572			sd	15.447	3.393			sd	29.541	12.405			sd	19.539	5.427			sd	37.203	19.674			sd	41.121	24.033			sd	37.203	19.674			sd	45.15	28.977
		120	mean	17.499	5.79		120	mean	22.5	8.361		120	mean	9.99	4.263		120	mean	37.5	9.138		120	mean	15	4.524		120	mean	22.5	5.382		120	mean	22.5	7.5		120	mean	39.999	9.294		120	mean	45	10.767
			sd	20.058	5.718			sd	28.959	11.919			sd	14.772	3.102			sd	31.65	14.247			sd	15.666	3.489			sd	18.648	4.941			sd	25.98	9.594			sd	32.193	14.73			sd	37.296	19.77
		90	mean	12.501	4.458		90	mean	12.501	5.79		90	mean	5.001	3.372		90	mean	12.501	4.458		90	mean	20.001	5.64		90	mean	20.001	6.741		90	mean	22.5	6.528		90	mean	27.501	5.79		90	mean	27.501	6.867
			sd	15.447	3.393			sd	20.058	5.718			sd	11.676	1.938			sd	15.447	3.393			sd	16.839	5.427			sd	23.355	7.752			sd	22.614	7.269			sd	20.058	5.718			sd	23.79	8.043
		60	mean	17.499	7.797		60	mean	17.499	5.7		60	mean	12.501	7.797		60	mean	27.501	8.628		60	mean	9.999	4.263		60	mean	22.5	8.361		60	mean	15	4.524		60	mean	37.5	9.138		60	mean	27.501	8.628
			sd	27.009	10.368			sd	20.058	5.718			sd	27.009	10.368			sd	29.886	12.696			sd	14.772	3.102			sd	28.959	11.919			sd	15.666	3.489			sd	31.659	14.247			sd	29.886	12.696
		30	mean	0	0		30	mean	37.5	6.528		30	mean	12.501	3.579		30	mean	24.99	5.001		30	mean	27.501	11.358		30	mean	35.001	12.153		30	mean	39.999	9.294		30	mean	12.501	5.79		30	mean	62.499	13.035
			sd	0	0			sd	22.614	7.269			sd	20.058	5.718			sd	17.322	4.263			sd	39.342	21.999			sd	42.105	25.197			sd	32.193	14.73			sd	20.058	5.718			sd	45.15	28.977
First Experimental Session
	ADA23T	150	mean	12.501	7.497	LA21F	150	mean	24.999	10.335	MC24T	150	mean	20.001	4.263	GP	150	mean	37.5	9.858	FM27I	150	mean	9.999	4.263	SB26T	150	mean	30	9.045	LP24F	150	mean	57.501	7.797	VP21	150	mean	62.499	10.086	CN32I	150	mean	37.5	11.7351
			sd	27.009	10.368			sd	35.802	18.219			sd	14.772	3.102			sd	34.146	16.572			sd	14.772	3.102			sd	31.335	13.956			sd	27.009	10.368			sd	34.935	17.346			sd	40.704	23.55
		120	mean	20.001	4.263		120	mean	5.001	3.372		120	mean	17.499	4.458		120	mean	24.999	7.23		120	mean	15	4.524		120	mean	20.001	5.64		120	mean	50.01	8.118		120	mean	47.499	7.797		120	mean	37.5	9.858
			sd	14.772	3.102			sd	11.676	1.938			sd	15.447	3.393			sd	25.044	8.916			sd	15.666	3.489			sd	19.539	5.427			sd	28.122	11.241			sd	27.009	10.368			sd	34.146	16.572
		90	mean	22.5	3.918		90	mean	0	0		90	mean	7.5	3.918		90	mean	20.001	4.263		90	mean	9.999	4.263		90	mean	7.5	3.918		90	mean	17.499	5.79		90	mean	20.001	5.64		90	mean	30	7.386
			sd	13.569	2.616			sd	0	0			sd	13.569	2.616			sd	14.772	3.102			sd	14.772	3.102			sd	13.569	2.616			sd	20.058	5.718			sd	19.539	5.427			sd	25.584	9.303
		60	mean	7.5	5.382		60	mean	0	0		60	mean	9.999	4.263		60	mean	7.5	3.918		60	mean	5.001	3.372		60	mean	7.5	3.918		60	mean	9.999	5.64		60	mean	20.001	6.741		60	mean	39.999	9.294
			sd	18.648	4.941			sd	0	0			sd	14.772	3.102			sd	13.569	2.616			sd	11.676	1.938			sd	13.569	2.616			sd	19.539	5.427			sd	23.355	7.752			sd	32.193	14.73
		30	mean	2.499	2.499		30	mean	5.001	3.372		30	mean	5.001	3.372		30	mean	5.001	3.372		30	mean	12.501	4.458		30	mean	0	0		30	mean	35.001	10.335		30	mean	2.499	2.499		30	mean	47.499	11.358
			sd	8.661	10.65			sd	11.676	1.938			sd	11.676	1.938			sd	11.676	1.938			sd	15.447	3.393			sd	0	0			sd	35.802	18.219			sd	8.661	1.065			sd	39.342	21.999
Second Experimental Session
	ADA23T	150	mean	0	0	LA21F	150	mean	5.001	5.001	MC24T	150	mean	15	4.524	GP	150	mean	15	7.833	FM27I	150	mean	2.499	2.499	SB26T	150	mean	7.5	3.918	LP24F	150	mean	54.999	5.001	VP21	150	mean	50.01	9.294	CN32I	150	mean	22.5	6.528
			sd	0	0			sd	16.722	4.263			sd	15.666	3.489			sd	27.135	10.467			sd	8.661	1.065			sd	13.569	2.616			sd	17.322	4.263			sd	32.193	14.73			sd	22.614	7.269
		120	mean	20.001	5.64		120	mean	15	10.113		120	mean	15	4.524		120	mean	9.999	4.263		120	mean	7.5	3.918		120	mean	17.499	4.458		120	mean	22.5	6.528		120	mean	24.999	6.216		120	mean	20.001	4.263
			sd	19.539	5.427			sd	5.031	17.445			sd	15.666	3.489			sd	14.772	3.102			sd	13.569	2.616			sd	15.447	3.393			sd	22.614	7.269			sd	21.531	6.591			sd	14.772	3.102
		90	mean	7.5	3.918		90	mean	3	3		90	mean	5.001	3.372		90	mean	7.5	3.918		90	mean	5.001	3.372		90	mean	7.5	3.918		90	mean	22.5	8.361		90	mean	30	6.396		90	mean	22.5	7.5
			sd	13.569	2.616			sd	9.486	1.413			sd	11.676	1.938			sd	13.569	2.616			sd	11.676	1.938			sd	13.569	2.616			sd	28.959	11.919			sd	22.155	6.978			sd	25.98	9.594
		60	mean	5.001	3.372		60	mean	0	0		60	mean	5.001	3.372		60	mean	5.001	3.372		60	mean	7.5	3.918		60	mean	0	0		60	mean	27.501	7.797		60	mean	22.5	6.528		60	mean	12.501	6.867
			sd	11.676	1.938			sd	0	0			sd	11.676	1.938			sd	11.676	1.938			sd	13.569	2.616			sd	0	0			sd	27.009	10.368			sd	22.614	7.269			sd	23.79	8.043
		30	mean	2.499	2.499		30	mean	0	0		30	mean	9.99	5.64		30	mean	5.001	3.372		30	mean	0	0		30	mean	2.499	2.499		30	mean	45	9.414		30	mean	5.001	3.372		30	mean	67.5	10.527
			sd	8.661	1.065			sd	0	0			sd	19.539	5.427			sd	11.676	1.938			sd	0	0			sd	8.661	1.065			sd	32.613	15.117			sd	11.676	1.938			sd	36.462	18.897

## Sheet: Anechoic Chamber
PERCENTUALI RISPOSTE CORRETTE
Training Session
			risp. Corr	%			risp. Corr	%			risp. Corr	%			risp. Corr	%			risp. Corr	%			risp. Corr	%			risp. Corr	%			risp. Corr	%			risp. Corr	%
	NZ24	30cm	5	41.6667	MA36	30cm	1	8.33333	FD24	30cm	3	25	MS	30cm	5	41.6667	CP	30cm	5	50	MT25	30cm	1	8.33333	AT	30cm	7	58.3333	VP23	30cm	7	58.3333	RM32	30cm	3	25
		60cm	4	33.3333		60cm	4	33.3333		60cm	7	58.3333		60cm	7	58.3333		60cm	5	50		60cm	5	41.6667		60cm	6	50		60cm	5	41.6667		60cm	5	41.6667
		90cm	2	16.6667		90cm	2	16.6667		90cm	4	33.3333		90cm	1	8.33333		90cm	4	40		90cm	7	58.3333		90cm	3	25		90cm	1	8.33333		90cm	1	8.33333
		120cm	4	33.3333		120cm	1	8.33333		120cm	3	25		120cm	2	16.6667		120cm	4	40		120cm	3	25		120cm	6	50		120cm	5	41.6667		120cm	3	25
		150cm	5	41.6667		150cm	1	8.33333		150cm	1	8.33333		150cm	1	8.33333		150cm	6	60		150cm	6	50		150cm	4	33.3333		150cm	1	8.33333		150cm	4	33.3333
First Experimental Session
			risp. Corr	%			risp. Corr	%			risp. Corr	%			risp. Corr	%			risp. Corr	%			risp. Corr	%			risp. Corr	%			risp. Corr	%			risp. Corr	%
	NZ24	30cm	7	70	MA36	30cm	1	10	FD24	30cm	3	30	MS	30cm	5	50	CP	30cm	6	60	MT25	30cm	0	0	AT	30cm	8	80	VP23	30cm	6	60	RM32	30cm	0	0
		60cm	1	10		60cm	5	50		60cm	4	40		60cm	2	20		60cm	9	90		60cm	3	30		60cm	7	70		60cm	3	30		60cm	4	40
		90cm	0	0		90cm	4	40		90cm	6	60		90cm	3	30		90cm	10	100		90cm	5	50		90cm	8	80		90cm	3	30		90cm	3	30
		120cm	1	10		120cm	2	20		120cm	2	20		120cm	2	20		120cm	5	50		120cm	3	30		120cm	4	40		120cm	4	40		120cm	3	30
		150cm	6	60		150cm	3	30		150cm	0	0		150cm	2	20		150cm	6	60		150cm	1	10		150cm	8	80		150cm	5	50		150cm	3	30
Second Experimental Session
			risp. Corr	%			risp. Corr	%			risp. Corr	%			risp. Corr	%			risp. Corr	%			risp. Corr	%
	NZ24	30cm	6	60	MA36	30cm	0	0	FD24	30cm	5	50	MS	30cm	6	60	CP	30cm	10	100	MT25	30cm	0	0	AT	30cm	10	100	VP23	30cm	9	90	RM32	30cm	1	10
		60cm	1	10		60cm	7	70		60cm	4	40		60cm	4	40		60cm	7	70		60cm	2	20		60cm	6	60		60cm	4	40		60cm	6	60
		90cm	0	0		90cm	7	70		90cm	4	40		90cm	1	10		90cm	7	70		90cm	2	20		90cm	7	70		90cm	4	40		90cm	4	40
		120cm	2	20		120cm	3	30		120cm	2	20		120cm	4	40		120cm	3	30		120cm	1	10		120cm	3	30		120cm	5	50		120cm	3	30
		150cm	5	50		150cm	5	50		150cm	1	10		150cm	3	30		150cm	5	50		150cm	2	20		150cm	1	10		150cm	9	90		150cm	5	50
JND (sd) and PSE (mean) per depth
Training Session																										SESSIONE 1
	NZ24	150	mean	1.1667	0.3218	MA36	150	mean	2.25	0.3286	FD24	150	mean	1.6667	0.2843	MS	150	mean	2.0833	0.3128	CP	150	mean	0.3333	0.1421	MT25	150	mean	0.9167	0.3128	AT	150	mean	1.25	0.3509	VP23	150	mean	2.3333	0.3761	RM32	150	mean	2.0833	0.5143
			sd	1.1146	0.5298			sd	1.1382	0.5524			sd	0.9847	0.4135			sd	1.0836	0.5007			sd	0.4924	0.1034			sd	1.0836	0.5007			sd	1.2154	0.6299			sd	1.3027	0.7236			sd	1.7816	1.3535
		120	mean	0.6667	0.1421		120	mean	1.5	0.1946		120	mean	1	0.2462		120	mean	1.667	0.2072		120	mean	0.5	0.1508		120	mean	1.25	0.3046		120	mean	0.75	0.25		120	mean	0.8333	0.2706		120	mean	1.6667	0.3553
			sd	0.4924	0.1034			sd	0.6742	0.1938			sd	0.8528	0.3101			sd	0.7177	0.2197			sd	0.5222	0.1163			sd	1.0553	0.4749			sd	0.866	0.3198			sd	0.9374	0.3747			sd	1.2309	0.6461
		90	mean	1.25	0.2176		90	mean	1.667	0.2072		90	mean	0.8333	0.2072		90	mean	1.667	0.1667		90	mean	0.8333	0.2706		90	mean	0.667	0.2562		90	mean	1.0833	0.2289		90	mean	1.0833	0.1486		90	mean	1.4167	0.2289
			sd	0.7538	0.2423			sd	0.7177	0.2197			sd	0.7177	0.2197			sd	0.5774	0.1421			sd	0.9374	0.3747			sd	0.8876	0.336			sd	0.793	0.2681			sd	0.5149	0.1131			sd	0.793	0.2681
		60	mean	0.6667	0.1421		60	mean	0.75	0.1794		60	mean	0.5	0.1946		60	mean	0.75	0.3046		60	mean	0.6667	0.2843		60	mean	0.8333	0.241		60	mean	0.75	0.2787		60	mean	0.9167	0.2876		60	mean	0.8333	0.2706
			sd	0.4924	0.1034			sd	0.6216	0.1647			sd	0.6742	0.1938			sd	1.0553	0.4749			sd	0.9847	0.4135			sd	0.8348	0.2972			sd	0.9653	0.3973			sd	0.9962	0.4232			sd	0.9374	0.3747
		30	mean	0.8333	0.241		30	mean	1.9167	0.3362		30	mean	1.6667	0.3553		30	mean	0.8333	0.241		30	mean	1.5	0.5436		30	mean	2.4167	0.3362		30	mean	0.75	0.3509		30	mean	0.8333	0.3658		30	mean	2.25	0.5094
			sd	0.8348	0.2972			sd	1.1645	0.5782			sd	1.2309	0.6461			sd	0.8348	0.2972			sd	1.8829	1.5118			sd	1.1645	0.5782			sd	1.2154	0.6299			sd	1.2673	0.6848			sd	1.7645	1.3277
First Experimental Session																										SESSIONE 2
	NZ24	150	mean	0.8	0.359	MA36	150	mean	1.5	0.2236	FD24	150	mean	1.8	0.2494	MS	150	mean	1.5	0.3727	CP	150	mean	0.4	0.1633	MT25	150	mean	1.333	0.2357	AT	150	mean	0.2	0.1333	VP23	150	mean	1.1	0.4583	RM32	150	mean	1.5	0.4534
			sd	1.1353	0.6076			sd	0.7071	0.2357			sd	0.7888	0.2933			sd	1.1785	0.6547			sd	0.5164	0.1257			sd	0.7071	0.25			sd	0.4216	0.0838			sd	1.4491	0.9899			sd	1.4337	0.969
		120	mean	1.2	0.2		120	mean	0.9	0.2333		120	mean	1.4	0.3055		120	mean	1.3	0.3		120	mean	0.5	0.1667		120	mean	0.9091	0.2113		120	mean	0.9	0.2769		120	mean	1.1	0.3786		120	mean	1.1	0.3145
			sd	0.6325	0.1886			sd	0.7379	0.2567			sd	0.9661	0.44			sd	0.9487	0.4243			sd	0.527	0.1309			sd	0.7006	0.2195			sd	0.8756	0.3614			sd	1.1972	0.6757			sd	0.9944	0.4662
		90	mean	1.4	0.1633		90	mean	0.9	0.2769		90	mean	0.7	0.3		90	mean	1	0.2582		90	mean	0	0		90	mean	0.6	0.2211		90	mean	0.2	0.1333		90	mean	1	0.2582		90	mean	0.9	0.2333
			sd	0.5164	0.1257			sd	0.8756	0.3614			sd	0.9487	0.9487			sd	0.8165	0.3143			sd	0	0			sd	0.6992	0.2305			sd	0.4216	0.0838			sd	0.8165	0.3143			sd	0.7379	0.2567
		60	mean	0.9	0.1		60	mean	0.5	0.1667		60	mean	0.7	0.2134		60	mean	1.2	0.2906		60	mean	0.1	0.1		60	mean	1.1	0.2769		60	mean	0.6	0.3399		60	mean	1.4	0.3712		60	mean	1	0.3651
			sd	0.3162	0.0471			sd	0.527	0.1309			sd	0.6749	0.2148			sd	0.9189	0.3981			sd	0.3162	0.0471			sd	0.8756	0.3614			sd	1.075	0.5447			sd	1.1738	0.6495			sd	1.1547	0.6285
		30	mean	0.4	0.2211		30	mean	2.4	0.4522		30	mean	1.2	0.3266		30	mean	0.8	0.3266		30	mean	1.1	0.4583		30	mean	2.6	0.3712		30	mean	0.5	0.4014		30	mean	1	0.5164		30	mean	2.6	0.3712
			sd	0.6992	0.2305			sd	1.4298	0.9638			sd	1.0328	0.5028			sd	1.0328	0.5028			sd	1.4491	0.9899			sd	1.1738	0.6495			sd	1.2693	0.7595			sd	1.633	1.2571			sd	1.1738	0.6495
Second Experimental Session																										SESSIONE 3
	NZ24	150	mean	1.1	0.4333	MA36	150	mean	0.6	0.2211	FD24	150	mean	1.5	0.2687	MS	150	mean	1.5	0.4014	CP	150	mean	0.5	0.1667	MT25	150	mean	1.6	0.3399	AT	150	mean	1.4	0.2667	VP23	150	mean	0.1	0.1	RM32	150	mean	0.6	0.2211
			sd	1.3703	0.8852			sd	0.6992	0.2305			sd	0.8498	0.3405			sd	1.2693	0.7595			sd	0.527	0.1309			sd	1.075	0.5447			sd	0.8433	0.3352			sd	0.3162	0.0471			sd	0.6992	0.2305
		120	mean	1.2	0.2906		120	mean	0.9	0.2769		120	mean	1.6	0.3712		120	mean	1.1	0.3145		120	mean	0.7	0.1528		120	mean	1.1111	0.2003		120	mean	0.8	0.2		120	mean	0.5	0.1667		120	mean	0.9	0.2333
			sd	0.9189	0.3981			sd	0.8756	0.3614			sd	1.1738	0.6495			sd	0.9944	0.4662			sd	0.483	0.11			sd	0.6009	0.1806			sd	0.6325	0.1886			sd	0.527	0.1309			sd	0.7379	0.2567
		90	mean	1.4	0.1633		90	mean	0.4	0.2211		90	mean	0.6	0.1633		90	mean	1.2	0.2494		90	mean	0.3	0.1528		90	mean	1.1818	0.2264		90	mean	0.3	0.1528		90	mean	0.7	0.2134		90	mean	0.9	0.2769
			sd	0.5164	0.1257			sd	0.6992	0.2305			sd	0.5164	0.1257			sd	0.7888	0.2933			sd	0.483	0.11			sd	0.7508	0.2521			sd	0.483	0.11			sd	0.6749	0.2148			sd	0.8756	0.3614
		60	mean	0.9	0.1		60	mean	0.3	0.1528		60	mean	0.7	0.2134		60	mean	0.9	0.3145		60	mean	0.3	0.1528		60	mean	1.5	0.3416		60	mean	0.5	0.2236		60	mean	0.7	0.2134		60	mean	0.4	0.1633
			sd	0.3162	0.0471			sd	0.483	0.11			sd	0.6749	0.2148			sd	0.9944	0.4662			sd	0.483	0.11			sd	1.0801	0.55			sd	0.7071	0.2357			sd	0.6749	0.2148			sd	0.5164	0.1257
		30	mean	0.5	0.2236		30	mean	3.2	0.3887		30	mean	0.9	0.348		30	mean	0.9	0.4583		30	mean	0	0		30	mean	2.2	0.3266		30	mean	0	0		30	mean	0.1	0.1		30	mean	3.3	0.3958
			sd	0.7071	0.2357			sd	1.2293	0.7123			sd	1.1005	0.5709			sd	1.4491	0.9899			sd	0	0			sd	1.0328	0.5028			sd	0	0			sd	0.3162	0.0471			sd	1.2517	0.7385
JND (sd) and PSE (mean) in cm
Training Session																										SESSIONE 1	IN CM
	NZ24	150	mean	35.001	9.654	MA36	150	mean	67.5	9.858	FD24	150	mean	50.001	8.529	MS	150	mean	62.499	9.384	CP	150	mean	9.999	4.263	MT25	150	mean	27.501	9.384	AT	150	mean	37.5	10.527	VP23	150	mean	69.999	11.283	RM32	150	mean	62.499	15.429
			sd	33.438	15.894			sd	34.146	16.572			sd	29.541	12.405			sd	32.508	15.021			sd	14.772	3.102			sd	32.508	15.021			sd	36.462	18.897			sd	39.081	21.708			sd	53.448	40.605
		120	mean	20.001	4.263		120	mean	45	5.838		120	mean	30	7.386		120	mean	50.01	6.216		120	mean	15	4.524		120	mean	37.5	9.138		120	mean	22.5	7.5		120	mean	24.999	8.118		120	mean	50.001	10.659
			sd	14.772	3.102			sd	20.226	5.814			sd	25.584	9.303			sd	21.531	6.591			sd	15.666	3.489			sd	31.659	14.247			sd	25.98	9.594			sd	28.122	11.241			sd	36.927	19.383
		90	mean	37.5	6.528		90	mean	50.01	6.216		90	mean	24.999	6.216		90	mean	50.01	5.001		90	mean	24.999	8.118		90	mean	20.01	7.686		90	mean	32.499	6.867		90	mean	32.499	4.458		90	mean	42.501	6.867
			sd	22.614	7.269			sd	21.531	6.591			sd	21.531	6.591			sd	17.322	4.263			sd	28.122	11.241			sd	26.628	10.08			sd	23.79	8.043			sd	15.447	3.393			sd	23.79	8.043
		60	mean	20.001	4.263		60	mean	22.5	5.382		60	mean	15	5.838		60	mean	22.5	9.138		60	mean	20.001	8.529		60	mean	24.999	7.23		60	mean	22.5	8.361		60	mean	27.501	8.628		60	mean	24.999	8.118
			sd	14.772	3.102			sd	18.648	4.941			sd	20.226	5.814			sd	31.659	14.247			sd	29.541	12.405			sd	25.044	8.916			sd	28.959	11.919			sd	29.886	12.696			sd	28.122	11.241
		30	mean	24.999	7.23		30	mean	57.501	10.086		30	mean	50.001	10.659		30	mean	24.999	7.23		30	mean	45	16.308		30	mean	72.501	10.086		30	mean	22.5	10.527		30	mean	24.999	10.974		30	mean	67.5	15.282
			sd	25.044	8.916			sd	34.935	17.346			sd	36.927	19.383			sd	25.044	8.916			sd	56.487	45.354			sd	34.935	17.346			sd	36.462	18.897			sd	38.019	20.544			sd	52.935	39.831
First Experimental Session						SESSIONE 2	IN CM																			SESSIONE 2	IN CM
	NZ24	150	mean	24	10.77	MA36	150	mean	45	6.708	FD24	150	mean	54	7.482	MS	150	mean	45	11.181	CP	150	mean	12	4.899	MT25	150	mean	39.99	7.071	AT	150	mean	6	3.999	VP23	150	mean	33	13.749	RM32	150	mean	45	13.602
			sd	34.059	18.228			sd	21.213	7.071			sd	23.664	8.799			sd	35.355	19.641			sd	15.492	3.771			sd	21.213	7.5			sd	12.648	2.514			sd	43.473	29.697			sd	43.011	29.07
		120	mean	36	6		120	mean	27	6.999		120	mean	42	9.165		120	mean	39	9		120	mean	15	5.001		120	mean	27.273	6.339		120	mean	27	8.307		120	mean	33	11.358		120	mean	33	9.435
			sd	18.975	5.658			sd	22.137	7.701			sd	28.983	13.2			sd	28.461	12.729			sd	15.81	3.927			sd	21.018	6.585			sd	26.268	10.842			sd	35.916	20.271			sd	29.832	13.986
		90	mean	42	4.899		90	mean	27	8.307		90	mean	21	9		90	mean	30	7.746		90	mean	0	0		90	mean	18	6.633		90	mean	6	3.999		90	mean	30	7.746		90	mean	27	6.999
			sd	15.492	3.771			sd	26.268	10.842			sd	28.461	28.461			sd	24.495	9.429			sd	0	0			sd	20.976	6.915			sd	12.648	2.514			sd	24.495	9.429			sd	22.137	7.701
		60	mean	27	3		60	mean	15	5.001		60	mean	21	6.402		60	mean	36	8.718		60	mean	3	3		60	mean	33	8.307		60	mean	18	10.197		60	mean	42	11.136		60	mean	30	10.953
			sd	9.486	1.413			sd	15.81	3.927			sd	20.247	6.444			sd	27.567	11.943			sd	9.486	1.413			sd	26.268	10.842			sd	32.25	16.341			sd	35.214	19.485			sd	34.641	18.855
		30	mean	12	6.633		30	mean	72	13.566		30	mean	36	9.798		30	mean	24	9.798		30	mean	33	13.749		30	mean	78	11.136		30	mean	15	12.042		30	mean	30	15.492		30	mean	78	11.136
			sd	20.976	6.915			sd	42.894	28.914			sd	30.984	15.084			sd	30.984	15.084			sd	43.473	29.697			sd	35.214	19.485			sd	38.079	22.785			sd	48.99	37.713			sd	35.214	19.485
Second Experimental Session						SESSIONE 3	IN CM																			SESSIONE 3	IN CM
	NZ24	150	mean	33	12.999	MA36	150	mean	18	6.633	FD24	150	mean	45	8.061	MS	150	mean	45	12.042	CP	150	mean	15	5.001	MT25	150	mean	48	10.197	AT	150	mean	42	8.001	VP23	150	mean	3	3	RM32	150	mean	18	6.633
			sd	41.109	26.556			sd	20.976	6.915			sd	25.494	10.215			sd	38.079	22.785			sd	15.81	3.927			sd	32.25	16.341			sd	25.299	10.056			sd	9.486	1.413			sd	20.976	6.915
		120	mean	36	8.718		120	mean	27	8.307		120	mean	48	11.136		120	mean	33	9.435		120	mean	21	4.584		120	mean	33.333	6.009		120	mean	24	6		120	mean	15	5.001		120	mean	27	6.999
			sd	27.567	11.943			sd	26.268	10.842			sd	35.214	19.485			sd	29.832	13.986			sd	14.49	3.3			sd	18.027	5.418			sd	18.975	5.658			sd	15.81	3.927			sd	22.137	7.701
		90	mean	42	4.899		90	mean	12	6.633		90	mean	18	4.899		90	mean	36	7.482		90	mean	9	4.584		90	mean	35.454	6.792		90	mean	9	4.584		90	mean	21	6.402		90	mean	27	8.307
			sd	15.492	3.771			sd	20.976	6.915			sd	15.492	3.771			sd	23.664	8.799			sd	14.49	3.3			sd	22.524	7.563			sd	14.49	3.3			sd	20.247	6.444			sd	26.268	10.842
		60	mean	27	3		60	mean	9	4.584		60	mean	21	6.402		60	mean	27	9.435		60	mean	9	4.584		60	mean	45	10.248		60	mean	15	6.708		60	mean	21	6.402		60	mean	12	4.899
			sd	9.486	1.413			sd	14.49	3.3			sd	20.247	6.444			sd	29.832	13.986			sd	14.49	3.3			sd	32.403	16.5			sd	21.213	7.071			sd	20.247	6.444			sd	15.492	3.771
		30	mean	15	6.708		30	mean	96	11.661		30	mean	27	10.44		30	mean	27	13.749		30	mean	0	0		30	mean	66	9.798		30	mean	0	0		30	mean	3	3		30	mean	99	11.874
			sd	21.213	7.071			sd	36.879	21.369			sd	33.015	17.127			sd	43.473	29.697			sd	0	0			sd	30.984	15.084			sd	0	0			sd	9.486	1.413			sd	37.551	22.155

## Sheet: Type of Click
VP21	Finger Snap
FM27I	Finger Snap
CN32I	Finger Snap
MS	Finger Snap
CP	Finger Snap
MA36	Finger Snap
RM32	Finger Snap
LA21F	Finger Snap
LP24F	Finger Snap
GC	Mouth Click
ADA23T	Mouth Click
MC24T	Mouth Click
SB26T	Mouth Click
NZ24	Mouth Click
AT	Mouth Click
FD24	Mouth Click
MT25	Mouth Click
VP23	Mouth Click
